# Supplementary material for: Chronic stress inhibits weight gain and decreases beta-hydroxybutyrate levels and glucose tolerance in female BALB/c fed a high-fat ketogenic diet
Source: BMC Nutr. 2025 Jul 25;11:146. doi: 10.1186/s40795-025-01129-8 (PMC12291251; doi:10.1186/s40795-025-01129-8)
Supplement: Supplementary file 1 — Supplementary Material 1 [file 40795_2025_1129_MOESM1_ESM.xlsx]

## Sheet: BHB male
		BHB (mmol/L)
	Mice	Control	Stress	KD	KD + Stress
	1	0.2	0.2	0.4	0.3
	2	0.1	0.2	0.3	0.4
	3	0.2	0.2	0.3	0.3
	4	0.2	0.1	0.3	0.6
	5	0.2		0.5	0.4

## Sheet: Body weight (%) male
		Control			Stress			KD			KD + Stress
		%	SEM	n	%	SEM	n	%	SEM	n	%	SEM	n
		100	0.704603	5	100	0.77899	4	100	0.714906	5	100	0.468867	5
		100.341	0.502673	5	98.643	1.04058	4	99.3516	0.824619	5	98.2295	0.566909	5
		103.124	0.726654	5	96.5312	0.896674	4	101.429	0.739277	5	97.9362	0.556602	5
		105.361	0.757307	5	95.8568	0.972287	4	104.61	0.891664	5	99.1745	0.514776	5
		104.872	0.666543	5	95.4232	0.871378	4	104.165	0.82121	5	96.8501	0.70634	5
		103.355	0.559548	5	94.4034	1.07556	4	104.747	0.844922	5	98.6586	0.623301	5
		103.278	0.592331	5	95.7042	1.01248	4	104.555	0.785063	5	97.1162	0.816067	5
		104.287	0.515639	5	95.648	0.934585	4	103.593	0.649357	5	98.5228	0.706013	5
		105.477	0.578069	5	97.9926	1.15147	4	106.203	0.702199	5	99.5004	0.751341	5
		105.168	0.518492	5	98.0729	1.20834	4	107.319	0.681943	5	102.487	0.581802	5
		107.669	0.56213	5	100.795	1.27811	4	107.835	0.604205	5	102.238	0.781211	5
		106.447	0.491101	5	100.217	1.242	4	107.516	0.624521	5	101.7	0.733719	5
		106.023	0.590418	5	100.04	1.33829	4	108.962	0.559986	5	102.216	0.766403	5

## Sheet: IMC male
	Mice	Control	Stress	KD	KD + Stress
	1	0.357617	0.326618	0.383174	0.367309
	2	0.359001	0.405009	0.413427	0.362812
	3	0.387642	0.398503	0.378002	0.335059
	4	0.40241	0.361177	0.39055	0.392355
	5	0.410799		0.373983	0.403428

## Sheet: Food intake male
	Control				Stress				KD				KD + Stress
	Food intake (g) day/mice		Kcal/g	Energy intake	Food intake (g) day/mice		Kcal/g	Energy intake	Food intake (g) day/mice		Kcal/g	Energy intake	Food intake (g) day/mice		Kcal/g	Energy intake
	5.701		2.86	16.3049	6.15583		2.86	17.6057	2.795		6.1	17.0495	2.435		6.1	14.8535
	5.568		2.86	15.9245	5.07333		2.86	14.5097	2.795		6.1	17.0495	1.82583		6.1	11.1376
	5.876		2.86	16.8054	4.5275		2.86	12.9486	2.289		6.1	13.9629	2.29667		6.1	14.0097
	5.052		2.86	14.4487	4.40333		2.86	12.5935	2.08		6.1	12.688	1.83833		6.1	11.2138
	5.427		2.86	15.5212	5.03833		2.86	14.4096	2.398		6.1	14.6278	2.15167		6.1	13.1252
	4.808		2.86	13.7509	4.76833		2.86	13.6374	2.137		6.1	13.0357	2.2		6.1	13.42
	5.093		2.86	14.566	5.13167		2.86	14.6766	2.361		6.1	14.4021	2.26125		6.1	13.7936
	5.576		2.86	15.9474	5.11833		2.86	14.6384	2.265		6.1	13.8165	2.08333		6.1	12.7083
	5.674		2.86	16.2276	5.64167		2.86	16.1352	2.04		6.1	12.444	1.99167		6.1	12.1492
	6.115		2.86	17.4889	5.31833		2.86	15.2104	2.007		6.1	12.2427	2.03667		6.1	12.4237
	5.149		2.86	14.7261	5.50667		2.86	15.7491	2.238		6.1	13.6518	2.03917		6.1	12.4389
	4.776		2.86	13.6594	5.58583		2.86	15.9755	2.056		6.1	12.5416
					4.75417		2.86	13.5969
					5.0875		2.86	14.5502

## Sheet: Energy intake male
	Control				Stress				KD				KD + Stress
	Food intake (g) day/mice		Kcal/g	Energy intake	Food intake (g) day/mice		Kcal/g	Energy intake	Food intake (g) day/mice		Kcal/g	Energy intake	Food intake (g) day/mice		Kcal/g	Energy intake
	5.701		2.86	16.3049	6.15583		2.86	17.6057	2.795		6.1	17.0495	2.435		6.1	14.8535
	5.568		2.86	15.9245	5.07333		2.86	14.5097	2.795		6.1	17.0495	1.82583		6.1	11.1376
	5.876		2.86	16.8054	4.5275		2.86	12.9486	2.289		6.1	13.9629	2.29667		6.1	14.0097
	5.052		2.86	14.4487	4.40333		2.86	12.5935	2.08		6.1	12.688	1.83833		6.1	11.2138
	5.427		2.86	15.5212	5.03833		2.86	14.4096	2.398		6.1	14.6278	2.15167		6.1	13.1252
	4.808		2.86	13.7509	4.76833		2.86	13.6374	2.137		6.1	13.0357	2.2		6.1	13.42
	5.093		2.86	14.566	5.13167		2.86	14.6766	2.361		6.1	14.4021	2.26125		6.1	13.7936
	5.576		2.86	15.9474	5.11833		2.86	14.6384	2.265		6.1	13.8165	2.08333		6.1	12.7083
	5.674		2.86	16.2276	5.64167		2.86	16.1352	2.04		6.1	12.444	1.99167		6.1	12.1492
	6.115		2.86	17.4889	5.31833		2.86	15.2104	2.007		6.1	12.2427	2.03667		6.1	12.4237
	5.149		2.86	14.7261	5.50667		2.86	15.7491	2.238		6.1	13.6518	2.03917		6.1	12.4389
	4.776		2.86	13.6594	5.58583		2.86	15.9755	2.056		6.1	12.5416
					4.75417		2.86	13.5969
					5.0875		2.86	14.5502

## Sheet: Water intake male
			Water intake (mL) day/mice
			Control	Stress	KD	KD + Stress
			5.5	5.5	5.2	4.25
			5.5	6	4.8	3.75
			7.4	4.91667	5.4	3.75
			6	6.25	5.1	4
			5.5	6.58333	4.3	4
			5.5	6.75	4.9	4.16667
			6	6.58333	4.9	3.875
			6.1	7	5	3.5
			6.4	6.75	5	4.16667
			5.4	6	4.2	4.08333
			6.3	5.75	4.3	4.75
			6.2	5.75	4.8
			6.7	5.08333	4.9
			7.3	5.83333	4.9

## Sheet: Glucose tolerance test male
	Control							Stress							KD							KD + Stress
	Mice /min	0	15	30	60	120		Mice /min	0	15	30	60	120		Mice/Min	0	15	30	60	120		Mice/Min	0	15	30	60	120
		mg/dL	mg/dL	mg/dL	mg/dL	mg/dL			mg/dL	mg/dL	mg/dL	mg/dL	mg/dL			mg/dL	mg/dL	mg/dL	mg/dL				mg/dL	mg/dL	mg/dL	mg/dL	mg/dL
	1	94	263	235	120	71		1	80	188	128	98	85		1	149	288	311	166	88		1	118	443	433	292	146
	2	93	168	131	124	100		2	78	325	270	115	77		2	138	298	347	243	100		2	113	357	400	277	175
	3	96	229	256	137	116		3	77	379	205	137	78		3	114	381	454	288	118		3	124	386	408	247	140
	4	88	334	322	166	85		4	111	380	285	141	86		4	105	256	275	157	98		4	109	333	325	221	151
	5	94	113	98	125	92		Mean	86.5	318	222	122.75	81.5		5	135	449	469	292	99		6	100	358	296	153	103
	Mean	93	221.4	208.4	134.4	92.8		SD	16.3809	90.3954	71.6426	20.0728	4.65475		Mean	128.2	334.4	371.2	229.2	100.6		Mean	112.8	375.4	372.4	238	143
	SD	3	85.2485	92.273	18.7697	16.7839		SEM	6.68747	36.9038	29.248	8.19468	1.90029		SD	18.1301	78.9449	86.4361	64.8051	10.8536		SD	9.09395	42.1936	58.7052	54.8452	26.0096
	SEM	1.34164	38.1243	41.2657	8.39405	7.506									SEM	8.10802	35.3052	38.6554	28.9817	4.85386		SEM	3.71259	17.2255	23.9663	22.3905	10.6184

## Sheet: AUC male
	Control			Stress			KD			KD + Stress
	Mean	SD	n	Mean	SD	n	Mean	SD	n	Mean	SD	n
	657.1	201.7	5	746.8	67.95	4	1049	95.2	5	1114	59.91	5

## Sheet: Adiposse tissue (%) male
	%
		Interscapular				Inguinal				Visceral
	Mice	Control	Stress	KD	KD + Stress	Control	Stress	KD	KD + Stress	Control	Stress	KD	KD + Stress
	1	0.848787	0.884269	1.45516	1.67722	0.42796	0.715523	2.26114	1.25222	1.35606	1.57762	2.7663	2.45889
	2	0.789372	0.724912	2.2384	1.8095	0.492754	0.785006	5.2231	2.56475	1.12464	1.89061	3.64462	2.8085
	3	1.08504	1.04515	1.92583	2.17797	0.971655	0.91697	3.63226	2.5122	1.5157	2.09394	3.14756	3.99848
	4	1.51204	0.918548	1.90889	1.95566	1.72049	0.62087	2.12048	1.68738	2.1468	1.27412	2.17721	1.6453
	5	1.03365		1.32267	2.08245	1.32586		1.64351	4.03136	1.74633		2.20446	4.03136

## Sheet: BHB female
	BHB (mmol/L)
Mice	Control	Stress	KD	KD + Stress
1	0.5	0.2	0.6	0.2
2	0.3	0.4		0.6
3	0.2	0.2	0.9	0.6
4	0.3	0.4	0.7	0.3
5	0	0.3	0.5	0.4
6	0.2	0.2	0.8
7	0.3	0.2
8	0.2	0.2
9	0.2
10	0.2

[truncated: 9 more sheets: Adiposse tissue(%) female, AUC female, Glucose tolerance female, Food intake female, Energy intake female, Water intake female, Body weight (%) female, IMC female , corticosterone]
